# Supplementary material for: Unveiling Shared Immune Responses in Porcine Alveolar Macrophages during ASFV and PRRSV Infection Using Single-Cell RNA-seq
Source: Microorganisms. 2024 Mar 12;12(3):563. doi: 10.3390/microorganisms12030563 (PMC10974629; doi:10.3390/microorganisms12030563)
Supplement: Supplementary file 1 [file microorganisms-12-00563-s001.zip]

Archive with 1 entries (1 files):
- microorganisms-2860225-supplementary.pdf
